# Supplementary material for: Tailoring Polyamide66 Mechanical Performance: A Strategy for Condensed Phase Structure Optimization Through Hydrogen Bond Reorganization
Source: Molecules. 2025 Feb 13;30(4):862. doi: 10.3390/molecules30040862 (PMC11858307; doi:10.3390/molecules30040862)
Supplement: Supplementary file 1 [file molecules-30-00862-s001.zip]

Archive with 1 entries (1 files):
- molecules-3421525-supplementary.pdf
